# Supplementary material for: Nicotine-free electronic vape fluid stimulates angiogenic processes in vitro through ARF6-mediated oxidative stress
Source: Front Toxicol. 2026 Jan 22;7:1699112. doi: 10.3389/ftox.2025.1699112 (PMC12872546; doi:10.3389/ftox.2025.1699112)
Supplement: Supplementary file 1 [file DataSheet1.xlsx]

## Sheet: Raw
		Raw data
	SPOTS	Vehicle	Vehicle	Vehicle	Vehicle	eVape	eVape	Vehicle	eVape
	A5 (Activin A)	44.28	43.43	190.49	98.51	111.17	126.94	156.72	71.81
	A6 (Activin A)	16.69	30.22	245.26	101.14	96.19	69.05	141.99	97.08
	A7 (ADAMTS-1)	39.64	55.2	256.34	110.38	80.18	90.57	170.73	101.22
	A8 (ADAMTS-1)	25.28	54.92	266.9	113.72	64.95	120.96	128.96	106.6
	A9 (Angiogenin)	59.28	85.27	474.86	458.24	91.71	143.24	485.34	393.48
	A10 (Angiogenin)	59.6	61.53	524.38	491.26	69.21	111.52	496.41	475
	A11 (Angiopoietin-1)	52.33	109.86	402.6	163.03	60.63	80.78	203.83	114.75
	A12 (Angiopoietin-1)	47.29	120.05	421.52	218.26	106.4	146.44	204.49	125.46
	A13 (Angiopoietin-2)	3683.61	3364.26	4224.54	4035.88	7111.92	7318.85	5036.96	4648.73
	A14 (Angiopoietin-2)	3682.58	3052.37	4556.35	4264.55	6861.44	7346.19	5232.15	4828.25
	A15 (Angiostatin/Plasminogen)	535.49	58.46	288.81	244.67	1455.67	106.27	301.69	160.7
	A16 (Angiostatin/Plasminogen)	57.62	67.81	237.91	122.5	61.33	71.07	145	119.58
	A17 (Amphiregulin)	104.79	155.42	203.09	82.28	62.92	61.72	140.37	109.04
	A18 (Amphiregulin)	62.88	143.15	198.66	81.17	66.02	57.77	108.28	109.19
	A19 (Artemin)	127.14	244.84	371.53	120.09	91.52	154.46	190.91	201.02
	A20 (Artemin)	115.47	247.52	430.32	132.33	135.46	117.13	239.14	166.83
	B1 (Coagulation Factor III)	272.92	489.5	791.16	995.68	339.06	374.33	824.32	659.65
	B2 (Coagulation Factor III)	348.4	465.05	697.14	989.4	339.19	396.42	828.6	590.86
	B3 (CXCL16)	48.54	47.4	378.97	362.83	113.34	148.88	349.11	263.09
	B4 (CXCL16)	36.92	72.78	371.99	298.09	114.96	110.55	272.79	209.25
	B5 (DPPIV)	1492.24	1459.47	2716.66	2879.12	737.93	830.52	3222.17	2418.17
	B6 (DPPIV)	1584.5	1474.67	2609.42	2700.56	753.8	813.48	2976.85	2273.87
	B7 (EGF)	9632.36	7892.49	4312.73	8519.97	3786.29	3596.85	4674.21	4343.03
	B8 (EGF)	9293.98	7391.52	4245.23	8316.32	3568.6	3372.34	4677.06	4137.44
	B9 (EG-VEGF)	65.19	120.75	420.58	205.35	82.73	130.45	219.1	148.41
	B10 (EG-VEGF)	124.91	1819.76	517.22	189.35	140.42	204.98	273.27	204.08
	B11 (Endoglin)	4793.29	8273.28	8837.7	7699.46	7797.74	14148.2	13071.1	6661.79
	B12 (Endoglin)	5010.71	7979.89	8011.62	8190.47	7324.96	12070	13010	6708.31
	B13 (Endostatin/Collagen XVIII)	1093.64	1575.29	4075.34	2111.03	515.19	682.53	3282.41	2344.47
	B14 (Endostatin/Collagen XVIII)	1063.95	1493.36	3755.27	2030.06	516.97	666.22	3420.69	2387.46
	B15 (Endothelin-1)	398.86	637.5	5182.4	5782.61	208.43	295.11	7254.01	5477.69
	B16 (Endothelin-1)	453.94	617.85	5549.49	5421.82	224	254.77	7328.89	5449.25
	B17 (FGF acidic)	61.95	125.51	360.14	173.67	78.73	92.03	236.63	188.89
	B18 (FGF acidic)	31.79	161.41	307.83	138.36	71.22	57.79	233.95	197.14
	B19 (FGF basic)	928.06	889.11	1561.82	972.28	429.11	394.04	2679.39	1682.96
	B20 (FGF basic)	951.86	898.88	1839.15	1041.46	353.82	404.39	2647.18	1637.84
	B21 (FGF-4)	26.3	174.22	155.58	103.54	66.38	61.57	97.48	69.23
	B22 (FGF-4)	102.78	115.61	161.62	111.07	86.02	147.99	78.16	101.75
	B23 (FGF-7)	123.3	164.1	179.19	103.4	117.09	107.19	87.09	132.74
	B24 (FGF-7)	151.2	175.94	113.48	111.79	125.74	115.22	120.97	118.67
	C1 (GDNF)	37.65	51.65	277.85	200	109.43	117.35	217.78	155.51
	C2 (GDNF)	22.84	64.05	274.61	222.25	121.17	186.65	238.95	96.1
	C3 (GM-CSF)	42.41	71.69	229.22	120.47	97.85	144.42	191.22	105.7
	C4 (GM-CSF)	12.95	31.72	240.85	132.98	95.47	155.09	168.82	131.24
	C5 (HB-EGF)	504.54	889.33	1105.68	967.28	403.33	496.87	1051.5	632.11
	C6 (HB-EGF)	544.83	912.21	1168.33	907.79	418.91	487.26	1035.84	596.16
	C7 (HGF)	77.11	126.84	362.59	260.7	121.71	117.9	287.68	131.21
	C8 (HGF)	55.89	114.63	367.01	188.12	113.87	116.47	258.08	123.61
	C9 (IGFBP-1)	65.51	160.39	612	214.65	109.27	157.95	328.77	213.73
	C10 (IGFBP-1)	79.29	210.1	615.42	229.91	132.81	136.07	320.92	169.19
	C11 (IGFBP-2)	1076.68	1437.67	4993.6	4127.39	438.96	646.64	3952.03	3457.27
	C12 (IGFBP-2)	957.82	1416.69	4657.27	4100.52	401.45	642.55	3553.56	3866.99
	C13 (IGFBP-3)	55.16	114.36	496.98	182.16	91.75	130.99	268.27	186.83
	C14 (IGFBP-3)	48.59	83.89	463.37	211.57	102.82	121.75	238.58	196.23
	C15 (IL-1beta)	13.29	77.18	419.09	333.94	58.76	106.34	322.3	192.53
	C16 (IL-1beta)	33.39	47	458.62	377.11	78.02	56.05	284.23	293.28
	C17 (IL-8)	66.96	111.08	2560.93	3590.93	66.45	72.22	5347.47	4387.41
	C18 (IL-8)	52.97	130.71	2551.09	3482.89	102.61	53.89	5260.42	4572.17
	C19 (LAP (TGF-beta1))	115.44	135.29	336.46	174.96	79.41	118.81	303.06	219.41
	C20 (LAP (TGF-beta1))	58.42	121.31	265.68	157.9	68.49	55.86	257.64	177.64
	C21 (Leptin)	75.35	133.11	153.2	67.19	97.25	65.84	102.02	78.14
	C22 (Leptin)	84.88	140.1	117.46	98.71	94.85	93.32	99.38	84.4
	C23 (MCP-1)	73.21	148.7	166.84	220.65	102.23	86.4	281.01	165.26
	C24 (MCP-1)	128.62	190.41	115.76	248.66	50.85	120.27	211.22	178.26
	D1 (MIP-1a)	26.17	48.5	381.72	212.37	130.66	168.43	293.84	187.96
	D2 (MIP-1a)	76.96	94.61	507.42	209.86	174.9	236.98	254.36	169.59
	D3 (MMP-8)	77.89	236.59	492.1	249.97	224.87	209.44	386.2	307.76
	D4 (MMP-8)	70.13	243.17	492.89	232.61	129.49	210.84	387.59	262.99
	D5 (MMP-9)	23.72	62.72	371.4	167.4	121.8	131.25	227.75	141.78
	D6 (MMP-9)	23.95	66.66	367.92	182.19	95.5	114.58	204.03	156.95
	D7 (NRG1-beta1)	35.54	39.09	439.41	199.05	75.9	115.13	236.07	110.1
	D8 (NRG1-beta1)	24.85	83.12	448.44	166.35	85.78	122.6	218.13	95.92
	D9 (Pentraxin 3 (PTX3))	360.35	632.57	12724.9	8089.43	219.46	330.89	10014.3	6747
	D10 (Pentraxin 3 (PTX3))	317.46	682.4	12879.3	7573.16	221.27	282.86	9101.17	7318.23
	D11 (PD-ECGF)	120.13	207.46	769.81	300.26	123.15	206.38	344.13	264.15
	D12 (PD-ECGF)	99.77	189.44	615.12	258.85	243.64	159.59	242.11	216.88
	D13 (PDGF-AA)	35.54	37.35	404.6	219.05	88.52	91.42	286.84	252.11
	D14 (PDGF-AA)	58.1	67.53	381.34	241.72	92.88	80.23	246.87	213.2
	D15 (PDGF-AB/PDGF-BB)	101.1	84.48	1073.7	939.96	119.24	134.19	1497.4	1378.74
	D16 (PDGF-AB/PDGF-BB)	85.57	103.3	1095.14	958.51	148.46	134.12	1502.36	1372.7
	D17 (Persephin)	106.72	171.05	376.91	175.95	113.37	138.84	190.96	187.69
	D18 (Persephin)	84.94	160.96	334.83	127.93	112.74	79.79	201.4	187.37
	D19 (Platelet Factor 4 (PF4))	84.18	153.19	249.51	98.21	152.8	168.92	256.72	170.73
	D20 (Platelet Factor 4 (PF4))	96.4	100.7	175.77	133.17	132.39	177.85	139.71	107.28
	D21 (PlGF)	557.46	477.52	586.37	619.42	988.97	816.62	331.18	974.46
	D22 (PlGF)	519.94	412.23	516.52	537.21	880.51	815.97	284.55	962.34
	D23 (Prolactin)	70.03	175.78	143.29	162.53	45.37	85.09	59.98	81.93
	D24 (Prolactin)	156.4	119.66	77.99	101.43	69.7	66	44.2	29.67
	E1 (Serpin B5)	30.28	68.69	360.27	166.35	193.48	184.14	260.42	199.91
	E2 (Serpin B5)	120.42	179.96	500.06	183.64	199.8	296.82	365.94	303.76
	E3 (Serpin E1)	10497.3	13367.5	13856.4	10253.7	10035.2	14789.3	10706.2	10739.9
	E4 (Serpin E1)	10729.7	14566.2	14591.1	9876.94	10410.8	15106.1	10873.2	10891.2
	E5 (Serpin F1)	56.11	114.27	334.93	150.3	159.44	183.07	206.48	133.81
	E6 (Serpin F1)	43.59	87.04	333.98	188.16	84.68	160.82	208.63	131.64
	E7 (TIMP-1)	986.38	854.84	7125.33	8266.82	319.46	411.13	7109.4	5836.82
	E8 (TIMP-1)	922.76	853.77	5919.58	7303.6	322.61	437.26	6348.03	5266.53
	E9 (TIMP-4)	23.3	48.87	399.05	161.47	72.13	93.3	225.44	134.32
	E10 (TIMP-4)	51.59	158.19	488.67	194.44	128.32	141.4	254.3	140.94
	E11 (Thrombospondin-1)	6099.92	10426.3	9878.39	4840.64	6476.15	8109.86	7267.76	6866.62
	E12 (Thrombospondin-1)	5989.9	11309.1	10119.6	4720.18	6333.4	7917.14	7051.29	7440.08
	E13 (Thrombospondin-2)	75.88	91.51	384.1	110.69	113.17	141.16	119.74	129.9
	E14 (Thrombospondin-2)	42.64	119.07	321.89	207.12	72.96	107.55	213.19	146.71
	E15 (uPA)	4050.11	2960.95	4786.88	5834.47	2778.93	3032.41	7080.41	7159.88
	E16 (uPA)	4024.12	2906.38	4899.63	6273.96	2661.09	2769.65	6812.04	7386.8
	E17 (Vasohibin)	95.85	113.29	226.45	98.62	55.53	49.53	100.21	98.32
	E18 (Vasohibin)	98.75	119.69	128.06	97.64	112.2	90.86	114.76	97.4
	E19 (VEGF)	547.71	814.46	255.79	500.62	4054.51	1175.86	2576.06	1977.58
	E20 (VEGF)	490.02	744.15	231.03	313.43	3483.88	3229.82	1649.72	1966.84
	E21 (VEGF-C)	55.27	85.53	64.82	78.26	71.3	100.02	61.33	47.86
	E22 (VEGF-C)	67	109.18	35.94	100.39	94.56	66.78	66.21	56.37
